# Supplementary material for: A New Snake Skull from the Paleocene of Bolivia Sheds Light on the Evolution of Macrostomatans
Source: PLoS One. 2013 Mar 1;8(3):e57583. doi: 10.1371/journal.pone.0057583 (PMC3585969; doi:10.1371/journal.pone.0057583)
Supplement: Dataset S1 — Nexus file containing the phylogenetic data matrix. (NEX) [file pone.0057583.s002.nex]

#NEXUS
[written Wed Dec 14 17:13:50 ART 2011 by Mesquite  version 2.74 (build 550) at macbook-de-agustin-scanferla.local/169.254.35.169]

BEGIN TAXA;
	TITLE Taxa;
	DIMENSIONS NTAX=23;
	TAXLABELS
		Anguimorph_Root Najash Dinilysia Scolecophidia Anilius Uropeltidae Sanajeh Wonambi Yurlunggur Pachyrhachis Haasiophis Eupodophis Xenopeltis Loxocemus Erycinae Ungaliophiidae Boinae Pythoninae Tropidophiidae Bolyeriidae Acrochordidae Kataria Colubroides 
	;

END;


BEGIN CHARACTERS;
	TITLE  Character_Matrix;
	DIMENSIONS  NCHAR=156;
	FORMAT DATATYPE = STANDARD GAP = - MISSING = ? SYMBOLS = "  0 1 2 3";
	CHARSTATELABELS 
		1 tooth_implantation_on_the_dentary /  pleurodont alethinophidian, 2 Plicidentine /  present absent, 3 Maxillary_and_dentary_teeth /  relatively_short_conical_and_upright robust_and_recurved 'elongate_needle-shaped_and_distinctly_recurved', 4 Premaxillary_dentition /  present absent, 5 Alveoli_and_base_of_teeth /  not_expanded_transversely wider_transversely_than_anteroposteriorly, 6 'W69 - Pterygoid teeth' /  absent present, 7 Premaxillary /  broadly_articulated_with_the_maxilla loosely_contacting_the_maxilla, 8 Transverse_processes_of_premaxilla /  distinctly_curved_backwards extending_straight_laterally, 9 'W3 - Ascending medial process of premaxilla' /  'elongate,_approaching_or_contacting_frontals' 'short,_divides_nasals_only_at_anterior_margin_or_not_at_all', 10 'Dorsal (horizontal) lamina of nasal' /  'relatively_broad_anteriorly,_leaving_a_narrow_gap_between_its_lateral_margin_and_the_vertical_flange_of_the_septomaxilla' 'distinctly_tapering_anteriorly,_leaving_a_wide_gap_between_its_lateral_margin_and_the_vertical_flange_of_the_septomaxilla', 11 Medial_vertical_flanges_of_nasals /  absent present, 12 Vertical_medial_flanges_of_nasal /  articulate_with_the_medial_frontal_pillars do_not_articulate_with_the_medial_frontal_pillars, 13 'W10 -Anterior margin of nasals' /  restricted_to_posteromedial_margins_of_nares extends_anteriorly_toward_tip_of_rostrum, 14 'W13 - Lateral flanges of nasal' /  articulate_with_anterior_margin_of_frontals are_separated_from_frontals, 15 'W14 - Posterolateral margin of nasal' /  contacts_posteromedian_margin_of_prefrontal elements_in_contact_along_most_of_their_length contact_between_elements_with_interfingering_of_nasal_and_prefrontal_margins nasals_do_not_contact_prefrontals, 16 Posterior_dorsal_process_of_the_lateral_vertical_flange_of_the_septomaxilla /  absent short long, 17 The_septomaxilla /  does_not_articulate_with_the_medial_frontal_pillars does_articulate_with_the_medial_frontal_pillars, 18 Ventral_portion_of_posterior_edge_of_lateral_flange_of_the_septomaxilla /  'is_located_at_the_level_of_the_posterior_edge_or_behind_the_opening_of_Jacobson''s_organ' 'is_located_distinctly_in_front_of_the_opening_of_Jacobson''s_organ', 19 Vomeronasal_cupola /  fenestrated_medially closed_medially_by_a_sutural_contact_of_septomaxilla_and_vomer, 20 The_septomaxilla /  'forms_the_entire_lateral_margin_of_the_opening_of_Jacobson''s_organ' 'the_vomer_extends_into_the_posterior_part_of_the_lateral_margin,_restricting_the_septomaxilla_to_the_anterolateral_part_of_the_lateral_margin_of_the_opening_of_Jacobson''s_organ', 21 The_vomeronasal_nerve /  does_not_pierce_the_vomer enters_the_vomer_through_a_single_large_foramen_or_two_smaller_foramina or_through_a_cluster_of_small_foramina, 22 'Posterior ventral (horizontal) lamina of the vomer' /  long_and_parallel_edged 'short,_tapering_to_a_pointed_tip', 23 'Posterior dorsal (vertical) lamina of vomer' /  well_developed reduced_or_absent, 24 prefrontal /  articulates_with_the_frontal_laterally articulates_anterolaterally, 25 'Outer orbital (lateral) margin of the prefrontal' /  is_slanting_anteroventrally is_positioned_vertically, 26 Lacrimal_foramen_on_the_prefrontal /  is_not_completely_enclosed is_completely_enclosed_by_the_prefrontal, 27 Lateral_footprocess_of_the_prefrontal /  absent contacts_the_maxilla_only contacts_the_maxilla_and_the_palatine contacts_the_palatine_only, 28 Medial_foot_process_of_the_prefrontal /  absent 'present,_low' 'present,_high', 29 'Anterior-lateral flange of prefrontal covering completely the nasal gland and roofing the aditus conchae' /  absent present_and_well_developed, 30 lateral_foot_process_of_the_prefrontal /  articulates_with_the_lateral_edge_of_the_maxilla_via_a_thin_anteroposteriorly_directed_lamina articulates_with_the_maxilla_via_a_large_contact_that_runs_from_the_lateral_to_the_medial_dorsal_surface_of_the_maxilla, 31 Ventral_margin_of_the_lateral_surface_of_the_prefrontal /  articulates_along_its_entire_length_with_the_dorsal_surface_of_the_maxilla retains_only_a_posterior_contact_at_the_level_of_the_anteroventral_corner_of_the_orbit, 32 Dorsal_lamina_of_the_prefrontal /  contacts_or_forms_an_overlapping_contact_with_the_nasal_posteromedially remains_separate_from_the_nasal, 33 Medial_frontal_pillars /  absent present_and_projected_ventrally, 34 Frontal_subolfactory_process /  absent_or_present_as_a_simple_horizontal_laminae present_and_closing_the_tratus_olfactorius_medially, 35 preorbital_process /  dorsally_exposed overlapped_by_the_prefrontal, 36 Preorbital_ridge /  developed_and_broadly_overlaped_by_nasal poorly_developed_and_never_broadly_overlapped_by_nasals absent, 37 'W16 - Lacrimal' /  present absent, 38 Postfrontal /  present absent, 39 Postorbital /  present absent, 40 Ventral_tip_of_postorbital /  remains_separated_by_a_wide_gap_from_ectopterygoid 'touches_or_closely_approaches_the_ectopterygoid,__forming_an_almost_complete_posterior_orbital_margin', 41 Dorsal_head_of_postorbital /  fuses_or_articulates_with_the_posterodorsal_surface_of_the_postfrontal articulates_with_the_parietal, 42 Parietal /  without_lateral_wings_meeting_postorbital_bones with_lateral_wings_meeting_postorbital_bones, 43 Distinct_lateral_ridge_of_parietal_extending_posteriorly_from_anterior_lateral_wing_up_to_prootic /  absent present, 44 'Fronto-parietal suture' /  relatively_straight 'U-shaped_(i.e.,_distinct_supraorbital_process_of_parietal_extends_along_at_least_50%_of_the_length_of_dorsal_margin_of_orbit)', 45 Parietal_margin_of_the_optic_foramen /  'straight_(i.e.,_parietal_is_not_notched_by_the_optic_foramen)' 'concave_(i.e.,_parietal_is_notched_by_the_optic_foramen)', 46 'W28 - Lateral margins of the braincase' /  open_anterior_to_prootic descending_lateral_processes_of_parietal_enclose_braincase, 47 Supratemporal_processes_of_parietal /  'distinctly_developed_(i.e.,_parietal_expanded_at_level_of_jaw_suspension)' not_distinctly_developed, 48 Parietal /  does_not_enter_the_anterior_aspect_of_the_base_of_the_basipterygoid_process_along_its_entire_width does_enter_the_anterior_aspect_of_the_base_of_the_basipterygoid_process_along_its_entire_width, 49 Contact_between_parietal_and_supraoccipital /  'V-shaped_with_the_apex_pointing_anteriorly_(i.e.,_the_parietal_is_embayed_posteriorly)' essentially_a_straight_transverse_line 'V-shaped_with_the_apex_pointing_posteriorly_(i.e.,_posteriorly_pointed)', 50 Ascending_process_of_the_maxilla /  present absent, 51 Small_horizontal_shelf_on_medial_surface_of_anterior_end_of_maxilla /  present absent, 52 Posterior_end_of_maxilla /  does_not_project_beyond_posterior_margin_of_orbit projects_moderately_beyond_posterior_margin_of_orbit 'projects_distinctly_beyond_posterior_margin_of_orbit,_with_broad_flat_surface', 53 'Medial (palatine) process of maxilla' /  located_in_front_of_the_orbit located_below_the_orbit, 54 Medial_palatine_process_of_the_maxilla /  pierced not_pierced, 55 'Anterior end of supratemporal (facet)' /  located_behind_or_above_posterior_border_of_trigeminal_foramen located_in_front_of_posterior_border_of_trigeminal_foramen, 56 'supratemporal facet on opisthotic-exoccipital' /  flat sculptured_and_delineated_with_projecting_posterior_rim_that_overhang_exoccipital, 57 'Free-ending posterior process of supratemporal' /  absent present, 58 Supratemporal /  present absent, 59 Anterior_dentigerous_process_of_palatine /  absent present, 60 maxillary_process_of_the_palatine /  represents_the_main_element_that_bridges_the_contact_between_maxilla_and_palatine_in_a_ventral_view is_covered_ventrally_by_an_expanded_palatine_process_of_the_maxilla, 61 'Medial (choanal) process of palatine' /  forms_an_extensive_concave_surface_dorsal_to_the_ductus_nasopharingeus 'narrows_abruptly_to_form_a_curved_finger-like_process' forms_a_short_horizontal_lamina_that_does_not_reach_the_vomer, 62 'W76 - Choanal process of palatine' /  without_expanded_anterior_flange_articulating_with_vomer with_anterior_flange, 63 Pterygoid_contacts_palatine /  in_more_or_less_complex_pattern_with_clasping_projections 'in_tongue-in-groove_joint' 'palatine-pterygoid_contact_reduced_to_flap_overlap', 64 Palatine /  does_contact_the_ectopterygoid does_not_contact_the_ectopterygoid, 65 Dentigerous_process_of_the_palatine /  'meets_the_vomer_and-or_septomaxilla_posterolateral_to_the_opening_of_Jacobson''s_organ' or_fails_to_do_so, 66 'Lateral (maxillary) process of palatine' /  situated_anterior_to_the_posterior_end_of_the_palatine situated_at_the_posterior_end_of_the_palatine, 67 'Lateral (maxillary) process of palatine' /  'in_well_defined_articulation_with_the_medial_(palatine)_process_of_maxilla' 'loosely_overlapping_the_medial_(palatine)_proess_of_maxilla,_or_no_articulation_between_palatine_and_maxilla', 68 Maxillary_branch_of_trigeminal_nerve /  'pierces_the_lateral_(maxillary)_process_of_the_palatine' passes_dorsal_between_the_palatine_and_the_prefrontal, 69 Choanal_process_of_the_palatine /  'articulates_with_the_posterior_end_of_the_vomer,_being_continuous_with_the_latter' meets_the_vomer_without_forming_a_broad_articular_contact remains_separated_from_the_vomer, 70 Internal_articulation_of_palatine_with_pterygoid /  short long, 71 Pterygoid_tooth_row /  lies_ahead_of_the_basipterygoid_joint tooth_row_reaches_or_passes_shortly_the_level_of_the_basipterygoid_joint_posteriorly extends_greatly_along_the_medial_margin_of_the__quadrate_ramus_of_the_pterygoid_bone, 72 Quadrate_ramus_of_pterygoid /  'robust,_rounded_or_triangular_in_cross_section,_but_without_groove' 'blade-like_and_with_distinct_longitudinal_groove_for_the_insertion_of_the_protractor_pterygoidei_muscle', 73 'Transverse (lateral) process of the pterygoid' /  'forms_a_distinct,_well_defined_lateral_projection' the_transverse_process_is_a_gently_curved_lateral_expansion_of_the_pterygoid_or_is_absent, 74 Lateral_edge_of_the_ectopterygoid /  straight angulated, 75 Anterior_end_of_ectopterygoid /  restricted_to_posteromedial_edge_of_maxilla 'invades_the_dorsal_surface_of_the_maxilla_(approaching_the_posteroventral_corner_of_the_orbit)', 76 Ectopterygoid_contact_with_the_pterygoid /  'is_restricted_to_the_transverse_(lateral)_process_of_the_pterygoid' contact_with_pterygoid_is_significantly_expanded_on_the_dorsal_surface_of_the_pterygoid_body, 77 'medial finger-like process of the ectopterygoid articulating with the medial surface of the maxilla' /  present absent, 78 Pterygoid /  attached_to_basicranium_by_strong_ligament_at_palatobasal_articulation 'free_from_the_basicranium_in_dried_skulls_(i.e.,_supported_by_cid-muscles)', 79 Quadrate /  slender 'broad,_with_rectangular_shape', 80 Quadrate /  'slanted_anteriorly_(cephalic_condyle_positioned_behind_mandibular_condyle)' positioned_vertically 'slanted_posteriorly_(cephalic_condyle_positioned_in_front_of_mandibular_condyle)', 81 Cephalic_condyle_of_quadrate /  elaborated_into_posteriorly_projecting_suprastapedial_process suprastapedial_process_absent_or_vestigial, 82 W53._Stapedial_footplate /  broad_and_massive narrow_and_thin, 83 'Stylohyal (dorsal tip of dorsal stapedial process)' /  not_fused_to_the_quadrate fuses_to_the_posterior_tip_of_the_suprastapedial_process_of_the_quadrate 'fuses_to_the_ventral_aspect_of_a_reduced_(embryonic)_suprastapedial_process' fuses_directly_to_the_shaft_of_the_quadrate, 84 Stapedial_shaft /  straight angulated, 85 Stapedial_shaft /  'slender_and_longer_than_diameter_of_stapedial_foot-plate' 'thick_and_equal_to_or_shorter_than_diameter_of_stapedial_foot-plate', 86 Paroccipital_process_of_otooccipital /  well_developed_and_laterally_projected reduced_to_a_short_projection_or_absent, 87 Juxtastapedial_recess_defined_by_crista_circumfenestralis /  absent present_but_open_posteriorly present_and_closed_posteriorly, 88 Crista_circumfenestralis /  exposes_most_of_stapedial_footplate converges_upon_stapedial_footplate, 89 Crista_interfenestralis /  does_not_form_individualized_component_in_ventral_rim_of_crista_circumfenestralis does_form_individualized_component_in_ventral_rim_of_crista_circumfenestralis, 90 Jugular_foramen /  exposed_in_lateral_view_by_crista_tuberalis concealed_in_lateral_view_by_crista_tuberalis, 91 Otooccipitals /  do_not_contact_each_other_dorsally contact_each_other_dorsally, 92 'W57 - Otooccipital posterolateral processes' /  'short_and_narrow,_do_not_extend_toward_posterior_margin_of_occipital_condyle' 'wider_than_condyle_and_long,_combine_with_crista_tuberalis_to_extend_to_approximate_posterior_margin_of_occipital_condyle', 93 Supraoccipital /  'with_narrow_(i.e.,_less_than_parietal)_contact_to_prootic' 'with_broad_(i.e.,_as_long_as_or_more_than_parietal)_contact_to_prootic', 94 Prootic /  does_not_exclude_parietal_from_trigeminal_foramen does_exclude_parietal_from_trigeminal_foramen, 95 Laterosphenoid /  absent present, 96 Posteriorly_undercut_prootic_ledge_underlap_posterior_trigeminal_foramen /  absent present, 97 Prootic /  'exposed_in_dorsal_view_medial_to_the_supratemporal_or_to_supratemporal_process_of_parietal_(where_supratemporal_is_lacking)' fully_concealed_by_the_supratemporal_or_parietal_in_dorsal_view, 98 Exit_foramen_for_the_hyomandibular_branch_of_the_facial_nerve /  is_located_outside_the_opening_for_the_mandibular_branch_of_the_trigeminal_nerve is_located_inside_the_opening_for_the_mandibular_branch_of_the_trigeminal_nerve, 99 Vidian_canal /  does_not_open_intracranially open_intracranially, 100 Anterior_opening_of_Vidian_canal /  single divided, 101 Sella_turcica /  bordered_posteriorly_by_well_developed_dorsum_sellae dorsum_sellae_low 'dorsum_sellae_not_developed,_sella_turcica_with_shallow_posterior_margin', 102 Lateral_wings_of_basisphenoid /  absent present, 103 Ventral_surface_of_the_basisphenoid /  smooth with_weakly_developed_sagital_crest_from_which_protractor_pterygoidei_originates with_strongly_projecting_sagital_crest, 104 'W58 - Basioccipital' /  contributes_to_ventral_margin_of_foramen_magnum basioccipital_excluded_by_medial_contact_of_otooccipitals, 105 'Basisphenoid-basioccipital suture' /  smooth transversely_crested, 106 Basipterygoid_processes /  present absent, 107 Crista_trabecularis /  short_and_or_indistinct elongate_and_distinct_in_lateral_view_of_the_basisphenoidal_rostrum, 108 'W59 - Cultriform process of parabasisphenoid' /  does_not_extend_anteriorly_to_approach_posterior_margin_of_choanae approaches_posterior_margin_of_vomera, 109 posterolateral_corners_of_the_basiphenoid /  strongly_ventrolaterally_projected not_projected, 110 'Para-basisphenoid rostrum behind optic foramen' /  narrow broad, 111 'W61 - Parabasisphenoid rostroventral surface' /  flat_or_broadly_convex concave, 112 basioccipital /  expanded_laterally_to_form_the_floor_of_the_recessus_scalae_tympani excluded_from_the_floor_of_the_recessus_scalae_tympani_by_the_otooccipital, 113 'Basioccipital meets para-basisphenoid' /  in_a_suture_located_at_the_level_of_the_fenestra_ovalis in_a_suture_located_at_level_or_just_behind_the_trigeminal_foramen, 114 Parasphenoid_rostrum /  without_interchoanal_process with_broad_based_interchoanal_process with_narrow_based_interchoanal_process, 115 'W86 - Anteromedial margin of dentaries' /  possess_symphyseal_articular_facet dentaries_lack_symphyseal_articular_facet, 116 Posterior_dentigerous_process_of_dentary /  absent present_and_short present_and_long, 117 Median_margin_of_adductor_fossa /  relatively_low_and_smoothly_rounded forms_a_distinct_dorsally_projecting_crest, 118 Mental_foramina_on_lateral_surface_of_the_dentary /  two_or_more one, 119 Coronoid_process_of_coronoid_bone /  'high,_tappering_distally' 'high,_with_a_rectangular_shape' 'low,_not_exceeding_significantly_the_coronoid_process_of_the_compound_bone', 120 Coronoid_bone /  present absent, 121 Coronoid_bone /  contributes_to_the_anterior_margin_of_the_adductor_fossa 'does_not_form_(reach)_the_anterior_margin_of_the_adductor_fossa', 122 Coronoid_bone /  'sits_moostly_on_the_dorsal_and_dorsomedial_surfaces_of_the_compound_bone,_being_exposed_in_both_lateral_and_medial_views_of_the_mandible' is_applied_to_the_medial_surface_of_the_compound_bone, 123 posteroventral_process_of_the_coronoid_bone /  present absent, 124 Coronoid_process_on_lower_jaw /  formed_by_coronoid_bone_only formed_by_coronoid_and_compound_bone formed_by_compound_bone_only, 125 'W92 - surangular and articular postdentary elements' /  discrete fusion_of_surangular_and_articular_into_compound_bone, 126 Chevrons /  present absent, 127 Hemapophyses /  absent present, 128 'W107 - Hypapophyses' /  restricted_to_anterior_most_precloacal_vertebrae present_throughout_precloacal_skeleton, 129 'Para-diapophyses' /  confluent separated_into_dorsal_and_ventral_facets, 130 Prezygapophyseal_processes /  absent present, 131 'W108 - Subcentral paralymphatic fossae on posterior precloacal vertebrae' /  absent present, 132 Subcentral_foramina /  absent present_and_consistently_small 'present,_of_variable_size', 133 'W97 - Well-developed, consistently distributed paracotylar foramina' /  absent present, 134 'W105 - Ventral margin of centra' /  smooth median_prominence_extending_from_cotyle_to_condyle_on_ventral_surface, 135 Second_axis_intercentrum /  'not_fused_to_anterior_region_of_axis_centrum,_suturally_connected_at_most' fused_to_anterior_region_of_axis_centrum, 136 Neural_spine_height /  a_well_developed_process a_low_ridge_or_absent, 137 Posterior_margin_of_neural_arch /  shallowly_concave_in_dorsal_view 'with_deep_V-shaped_embayment_in_dorsal_view_exposing_much_of_centrum_in_front_of_condyle', 138 Cotyle_shape_of_presacral_vertebrae /  strongly_oval approximately_circular, 139 Parazygantral_foramen /  absent present, 140 Lymphapophyses /  absent present, 141 Lymphapophyses /  three_or_fewer three_lymphapophyses_and_one_forked_rib more_than_three_lymphapophyses_and_one_forked_rib, 142 Sacral_vertebrae /  present absent, 143 Position_of_synapophyses_in_relation_to_lateral_edge_of_prezygapophyses /  at_the_same_level_or_slightly_more_projected_laterally clearly_medial_to_the_edge_of_the_prezygapophyses, 144 Pachyostotic_vertebrae /  absent present, 145 'W106 - Precloacal vertebrae number' /  less_than_100 more_than_100, 146 'W111 - Caudal vertebrae number' /  greater_than_50%_of_precloacal_number approximately_10%_or_less_than_precloacal_number, 147 'W112 - Tuber costae' /  absent_from_ribs tuber_costae_present, 148 'W113 - Pectoral girdle and forelimbs' /  present absent, 149 'W114 - Tibia, fibula, and hind foot' /  present absent, 150 Trocanter_externus /  present absent, 151 Pelvis /  '_external_to_sacral-cloacal_ribs' 'internal_to_sacral-cloacal_ribs', 152 Ilium_and_pubis_length /  ilium_longer_than_pubis ilium_and_pubis_of_same_size pubis_much_longer_than_ilium, 153 Pelvic_elements /  with_strongly_sutured_contact 'with_weak_(cartilaginous)_contact' fused_together, 154 Pelvic_elements /  present absent, 155 Maxillary_dentition /  Maxillary_dentition_composed_by_several_unmodified_teeth_decreased_in_size_posteriorly exist_modified_teeth_in_the_posterior_part_of_the_tooth_row, 156 Maxilla /  'without_distinct_posteromedial_(ectopterygoid)_expansion_or_flange_' 'bears_a_weak_but_distinct_posteromedial_(ectopterygoid)_expansion_or_flange' 'with_large_posteromedial_(ectopterygoid)_expansion_or_flange' ; 
	MATRIX
	Anguimorph_Root  00001(0 1)00010-00(0 3)0?00000100000000(0 1)0(0 1)?000000000-00010000-0000000000-0000000010000010100000--100?0000-0000000-0000000000000000000000000(0 1)00000000-000000000000000
	Najash           0???1?????????????????????????????????????0??1000?????00?0?????????????0???????100???010?00?000000???00?000??11?0?0??0???????11010?1?101011100001?1?000110??
	Dinilysia        111?111??10-100??????0?01021010000001001011001001001000000000?01-0000000000000010001101010100000001(0 1)100000?1011000110?0000001??011?(0 1)01?0010???101?1????????0
	Scolecophidia    01011011101-1010??000??00???0?0000?211(0 1)??000-11?10?(0 1)1?000(0 1)00(0 1)020---1(0 1)0-0100(0 1)10000111112100100000?0?0200001011111(0 1)0100000(0 1)100110001120(0 1)(0 1)10(0 1)01(1 2)11011111(0 1)111000
	Anilius          11101110001010020000100101110100111111101001010?100100000011001100011110000000010111101000100110001021000111101101110120110111101111010101011110111111111000
	Uropeltidae      11111010(0 1)01010(0 1)100(0 1)0100100110100111111001001010?100100000(0 1)(0 1)10011000011100000000101111(0 1)10001000100010210(0 1)0(0 1)(0 1)1111101110120110111101111010101011110111111111000
	Sanajeh          111???????????????????????2?????????1?????00?10?00020?0010??0??1???1??????1??????????01?1111100?10???12?10??1?011?12?1??????1??010???1?0111???001?1????????0
	Wonambi          112?111??????0?????????0????????1??1?????110110010120011?01?0111?011111?0?10?????????01011110000?0011121101?11111?1201?0????1?0010?111?01111??001?1???????00
	Yurlunggur       112111101?1?103??0?01000001?0?0?100110010011010??0020001?01101?100111?0001100?010????01011?1?000?0011121101111111?12?0??????1??010111100111???001(0 1)1???????00
	Pachyrhachis     112??11?1???10?????????00???0?0?????110111?0?11??012???0101???11??????101110??111?20?1??????????1??????????1?0????120110??001??0101111?001?121111?1101111000
	Haasiophis       1121111?1???10???????0?00???0?0?1???110110?1?11?00121?001011??11?11??11?1110??011????1????0???111?????1?0??1?0????12010011001110101111?10??121?1101101111000
	Eupodophis       112?011?1???10????????????1?????1????1011????1???0101???101?1?11????20101??0??1?1????1????????1???????1????1??????120110??001100001111?00??0-1111111011?1000
	Xenopeltis       112001101010102200101001103101001111111??001011101020100101110110011111111101001000111101010001010101110011110011212012011111110111101110101211010111----101
	Loxocemus        112001101110102100101001102101001111100010011111010201101011101100111111111010011121011010100(0 1)101110111011111001121201201111111011110111010121101011111?2000
	Erycinae         11210111111010(0 1)1011011011012(0 1)11011111(0 1)0(0 1)1100111(0 1)(1 2)111101010(0 1)11011111121111(0 1)1010011120012011100(0 1)1011(0 1)?11(1 2)0(0 1)0111(0 1)0110121120111111101111010011012110101111122000
	Ungaliophiidae   112101101110100201101101(0 1)0120110111111001100111?011(0 2)10001011101111112(0 1)111010100111200120101000101110110001111001121211-1??-211101111010011012110101111122000
	Boinae           1121011(0 1)111010(0 1)2011011011(0 1)1211101111110111(0 1)01111211210111011(1 2)01111112011111010011120012111(0 1)00(0 1)11110111201011100112121120111111101111(0 1)10011012110101111122000
	Pythoninae       112(0 1)011(0 1)111010020010110111121110111110011100111?01121011101120111(0 1)102111111010011120012111100(0 1)101(0 1)00112(0 1)1011100112121120111111101111010011012110101111122000
	Tropidophiidae   11210111111011320010100110110111111111011100111?011010101011001110112011101110011120012011101110111011100111100112121120111211111111110011011110101111122(0 1)01
	Bolyeriidae      11210110111011320010100110110110111111001100111?01120110101110111011201111111001112001201110001011??1100011110011212112011111110111111001101211010111----101
	Acrochordidae    11210111101111310011211111200111111111011110-11?01121110101100111011201111111102112001???01011101110111001111001101200?1??-21111111111(0 1)01101211010(0 1)11----101
	Kataria          ?12?011?????????0?1010011011011?111111001100111??11201????1100?11010?????1111??????????????????????????????1?01??2????????????????????????????????????????11
	Colubroides      1121011(0 1)1(0 1)1(0 1)113110112111(0 1)0(0 2)(0 1)(0 1)111111111(0 1)01100111?011(0 1 2)(0 1)11010110011101020111(0 1)111102113001211110111011(0 1)(0 1)1(0 1)00011110(0 1)1101211-1---211111110110(0 1)110121101011?----1(0 1)2

;

END;
BEGIN MacClade;
	Version 4.0 84;
	LastModified -892729849;
	FileSettings editor '0' '0' '1' '1';
	Singles 000;
	Editor 0001100111111110010001001 '0' '24' Geneva '9' '100' '1' all;
	EditorPosition '91' '16' '435' '1251';
	TreeWindowPosition '46' '6' '731' '1230';
	ListWindow Characters closed Geneva '9' '50' '10' '273' '725' 000;
	ListWindow Taxa closed Geneva '9' '50' '10' '276' '490' 100000;
	ListWindow Trees closed Geneva '9' '50' '10' '276' '490';
	ListWindow TypeSets closed Geneva '9' '50' '10' '276' '490';
	ListWindow WtSets closed Geneva '9' '50' '10' '276' '490';
	ListWindow ExSets closed Geneva '9' '50' '10' '276' '490';
	ListWindow CharSets closed Geneva '9' '50' '10' '276' '490';
	ListWindow TaxSets closed Geneva '9' '50' '10' '276' '490';
	ListWindow CharPartitions closed Geneva '9' '50' '10' '276' '490';
	ListWindow CharPartNames closed Geneva '9' '50' '10' '276' '490';
	ListWindow WtSets closed Geneva '9' '50' '10' '276' '490';
	ChartWindowPosition '52' '30' '718' '1220';
	StateNamesSymbols closed Geneva '9' '10' '50' '30' '148' '220';
	WindowOrder Data;
	OtherSymbols & / 00 ? -;
	Correlation '0' '0' '1000' '0' '0' 10011010;
	Salmo 00000001;
	EditorFile '2';
	ExportHTML _ MOSS '100' 110000;
	PrettyPrint 10;
	EditorToolsPosition '566' '149' '115' '165';
	TreeWindowProgram 10;
	TreeWindow 0000;
	Continuous '0' '3' 1;
	Calculations 0000001;
	SummaryMode '0' '0' 0;
	Charts Geneva '9' ( normal ) 0010;
	NexusOptions '0' '0' '50' 001011011;
	TipLabel '1';
	TreeFont Geneva '9' ( normal );
	TreeShape 1.0 1.0 0100;
	TraceLabels 0101;
	ChartColors '0' '0' '65535' '9' '0' 1;
	ChartBiggestSpot 1;
	ChartPercent 10;
	ChartBarWidth '10' 1;
	ChartVerticalAxis 10101;
	ChartMinMax '0';
	TraceAllChangesDisplay '1' 1;
	BarsOnBranchesDisplay '0' '0' '60000' '10000' '10000' '10000' '10000' '60000' '65000' '65000' '65000' '6' '1' 0000101;
	ContinuousBranchLabels 0;
	AllStatesBranchLabels 1;
	IndexNotation '2' 1;
	PrintTree 10.00 '2' '2' '2' '2' '2' '2' '2' '2' '2' '2' '2' Geneva '9' ( normal ) Geneva '10' ( normal ) Geneva '9' ( normal ) Geneva '9' ( normal ) Geneva '9' ( bold ) Geneva '9' ( normal ) Geneva '9' ( normal ) '0' '0' '0' '0' '0' '0' '0' '0' '0' '0' '0' '0' '0' '0' '0' '0' '0' '0' '0' '0' '0' '0' '0' '0' '0' '0' '0' '0' '0' '0' '1' '1' '1' '1' '0' '0' '-39' '4' '-40' '0' '1' '2' '1' '8' '0' '0' '0' '2' 1000111000000000000100000111000;
	MatchChar 00 .;
	EntryInterpretation 01;
	ColorOptions 00;
	TreeTools '0' '5' '4' '0' '10' '4' '0' 00100111111101110;
	EditorTools '0' '0' '0' '1000' '0' '0' '6' '3' '0' 100000101110001;
	PairAlign '2' '2' '3' '2' '1' '1' '2' '1' '3' 1010;
	BothTools '1';

END;
BEGIN ASSUMPTIONS;
	OPTIONS DEFTYPE = unord PolyTcount = MINSTEPS;
	TYPESET * UNTITLED   =  unord:  1 -  156;

END;

BEGIN MESQUITECHARMODELS;
	ProbModelSet * UNTITLED   =  'Mk1 (est.)':  1 -  156;
END;

Begin MESQUITE;
		MESQUITESCRIPTVERSION 2;
		TITLE AUTO;
		tell ProjectCoordinator;
		timeSaved 1323893630728;
		getEmployee #mesquite.minimal.ManageTaxa.ManageTaxa;
		tell It;
			setID 0 6837900828200914326;
			tell It;
				setDefaultOrder  0 22 1 2 3 4 5 6 7 8 9 10 11 12 13 14 15 16 17 18 19 20 23;
				attachments ;
			endTell;
		endTell;
		getEmployee #mesquite.charMatrices.ManageCharacters.ManageCharacters;
		tell It;
			setID 0 6384499075212786376;
			tell It;
				setDefaultOrder  0 1 2 3 4 5 6 7 8 9 143 10 11 12 13 14 15 16 17 18 19 20 21 22 23 24 25 26 27 145 28 29 30 149 144 31 32 33 34 35 36 37 38 39 40 41 42 43 44 45 46 47 48 49 50 51 52 53 54 151 55 56 57 58 59 60 61 62 63 64 65 66 67 68 69 150 146 70 71 72 73 74 75 76 77 78 79 80 81 82 83 84 85 86 87 88 89 90 91 92 93 94 95 96 97 98 99 100 147 101 102 148 103 104 105 106 107 108 109 110 152 153 111 112 113 114 115 116 117 118 119 120 121 122 123 124 125 126 127 128 129 131 132 133 134 135 136 130 137 138 139 140 141 142 154 155;
				attachments ;
			endTell;
			mqVersion 274;
			checksumv 0 2 1932200175 null  getNumChars 156 numChars 156 getNumTaxa 23 numTaxa 23   short true   bits 15   states 15   sumSquaresStatesOnly 11036.0 sumSquares 11036.0   NumFiles 1 NumMatrices 1;
			mqVersion;
		endTell;
		getWindow;
		tell It;
			suppress;
			setResourcesState false false 142;
			setPopoutState 400;
			setExplanationSize 0;
			setAnnotationSize 0;
			setFontIncAnnot 0;
			setFontIncExp 0;
			setSize 1278 701;
			setLocation 1 22;
			setFont SanSerif;
			setFontSize 10;
			getToolPalette;
			tell It;
			endTell;
			desuppress;
		endTell;
		getEmployee  #mesquite.charMatrices.BasicDataWindowCoord.BasicDataWindowCoord;
		tell It;
			showDataWindow #6384499075212786376 #mesquite.charMatrices.BasicDataWindowMaker.BasicDataWindowMaker;
			tell It;
				getWindow;
				tell It;
					getTable;
					tell It;
						rowNamesWidth 138;
					endTell;
					setExplanationSize 70;
					setAnnotationSize 20;
					setFontIncAnnot 0;
					setFontIncExp 0;
					setSize 1136 594;
					setLocation 1 22;
					setFont SanSerif;
					setFontSize 10;
					getToolPalette;
					tell It;
						setTool mesquite.charMatrices.BasicDataWindowMaker.BasicDataWindow.ibeam;
					endTell;
					setActive;
					setTool mesquite.charMatrices.BasicDataWindowMaker.BasicDataWindow.ibeam;
					colorCells  #mesquite.charMatrices.NoColor.NoColor;
					colorRowNames  #mesquite.charMatrices.TaxonGroupColor.TaxonGroupColor;
					colorColumnNames  #mesquite.charMatrices.CharGroupColor.CharGroupColor;
					colorText  #mesquite.charMatrices.NoColor.NoColor;
					setBackground White;
					toggleShowNames on;
					toggleShowTaxonNames on;
					toggleTight off;
					toggleThinRows off;
					toggleShowChanges on;
					toggleSeparateLines off;
					toggleShowStates on;
					toggleAutoWCharNames on;
					toggleAutoTaxonNames off;
					toggleShowDefaultCharNames off;
					toggleConstrainCW on;
					toggleBirdsEye off;
					toggleShowPaleGrid off;
					toggleShowPaleCellColors off;
					togglePaleInapplicable on;
					toggleShowBoldCellText off;
					toggleAllowAutosize on;
					toggleColorsPanel off;
					toggleDiagonal on;
					setDiagonalHeight 80;
					toggleLinkedScrolling on;
					toggleScrollLinkedTables off;
				endTell;
				showWindow;
				getWindow;
				tell It;
					forceAutosize;
				endTell;
				getEmployee #mesquite.charMatrices.ColorByState.ColorByState;
				tell It;
					setStateLimit 9;
					toggleUniformMaximum on;
				endTell;
				getEmployee #mesquite.charMatrices.ColorCells.ColorCells;
				tell It;
					setColor Red;
					removeColor off;
				endTell;
				getEmployee #mesquite.categ.StateNamesEditor.StateNamesEditor;
				tell It;
					makeWindow;
					tell It;
						setExplanationSize 30;
						setAnnotationSize 20;
						setFontIncAnnot 0;
						setFontIncExp 0;
						setSize 1136 634;
						setLocation 1 22;
						setFont SanSerif;
						setFontSize 10;
						getToolPalette;
						tell It;
							setTool mesquite.categ.StateNamesEditor.StateNamesWindow.ibeam;
						endTell;
						rowsAreCharacters on;
						toggleConstrainChar on;
						toggleConstrainCharNum 3;
						togglePanel off;
						toggleSummaryPanel off;
					endTell;
					showWindow;
				endTell;
				getEmployee #mesquite.categ.StateNamesStrip.StateNamesStrip;
				tell It;
					showStrip off;
				endTell;
				getEmployee #mesquite.charMatrices.AnnotPanel.AnnotPanel;
				tell It;
					togglePanel off;
				endTell;
				getEmployee #mesquite.charMatrices.CharReferenceStrip.CharReferenceStrip;
				tell It;
					showStrip off;
				endTell;
				getEmployee #mesquite.charMatrices.QuickKeySelector.QuickKeySelector;
				tell It;
					autotabOff;
				endTell;
				getEmployee #mesquite.charMatrices.SelSummaryStrip.SelSummaryStrip;
				tell It;
					showStrip off;
				endTell;
				getEmployee #mesquite.categ.SmallStateNamesEditor.SmallStateNamesEditor;
				tell It;
					panelOpen true;
				endTell;
			endTell;
		endTell;
		getEmployee  #mesquite.charMatrices.ManageCharacters.ManageCharacters;
		tell It;
			showCharacters #6384499075212786376 #mesquite.lists.CharacterList.CharacterList;
			tell It;
				setData 0;
				getWindow;
				tell It;
					newAssistant  #mesquite.lists.DefaultCharOrder.DefaultCharOrder;
					newAssistant  #mesquite.lists.CharListInclusion.CharListInclusion;
					newAssistant  #mesquite.lists.CharListPartition.CharListPartition;
					newAssistant  #mesquite.stochchar.CharListProbModels.CharListProbModels;
					setExplanationSize 30;
					setAnnotationSize 20;
					setFontIncAnnot 0;
					setFontIncExp 0;
					setSize 1136 634;
					setLocation 1 22;
					setFont SanSerif;
					setFontSize 10;
					getToolPalette;
					tell It;
					endTell;
				endTell;
				showWindow;
				getEmployee #mesquite.lists.CharListAnnotPanel.CharListAnnotPanel;
				tell It;
					togglePanel off;
				endTell;
			endTell;
		endTell;
		endTell;
end;
